# Supplementary material for: Application of Highly Flexible Adaptive Image Receive Coil for Lung MR Imaging Using Zero TE Sequence: Comparison with Conventional Anterior Array Coil
Source: Diagnostics (Basel). 2022 Jan 8;12(1):148. doi: 10.3390/diagnostics12010148 (PMC8774338; doi:10.3390/diagnostics12010148)
Supplement: Supplementary file 1 [file diagnostics-12-00148-s001.zip]

Archive with 1 entries (1 files):
- diagnostics-1516384-supplementary.pdf
